# Supplementary material for: Activation of Neck and Low-Back Muscles Is Reduced with the Use of a Neck Balance System Together with a Lumbar Support in Urban Drivers
Source: PLoS One. 2015 Oct 16;10(10):e0141031. doi: 10.1371/journal.pone.0141031 (PMC4608778; doi:10.1371/journal.pone.0141031)
Supplement: S1 Dataset — (XLS) [file pone.0141031.s001.xls]

## Sheet: Foglio1
	Age	Body Mass	VAS_W	Pitch_Acc_W	RMSlb_Acc_W	RMSnf_Acc_W	RMSne_Acc_W	Dur_Acc_W	Pitch_Dec_W	RMSlb_Dec_W	RMSnf_Dec_W	RMSne_Dec_W	Dur_Dec_W	VAS_WO	Pitch_Acc_WO	RMSlb_Acc_WO	RMSnf_Acc_WO	RMSne_Acc_WO	Dur_Acc_WO	Pitch_Dec_WO	RMSlb_Dec_WO	RMSnf_Dec_WO	RMSne_Dec_WO	Dur_Dec_WO
Subjects	years	kg	score	degree	%	%	%	s	degree	%	%	%	s	score	degree	%	%	%	s	degree	%	%	%	s
S1	30	70	3.5	6.82778	1.48	2.22	2.26	167.1	5.76424	3.09018	1.54282	3.8036	139.7	7	10.2698	2.99889	1.90857	3.30106	126	10.8077	3.85688	1.2718	0.390243	106.25
S2	45	77	8.6	12.6314	1.43	1.51	4.28	121.25	9.93473	1.13354	1.51032	4.90149	94	8.2	17.1931	1.51611	1.30082	4.99096	120	14.0824	1.77149	1.0055	1.29384	105
S3	34	90	7.7	12.9388	3.64446	4.53164	2.97538	161.75	8.96788	5.07276	3.11442	2.94702	144	9.1	16.7754	6.76898	4.02846	3.29086	131.75	12.0221	8.35608	2.81642	3.27935	122.5
S4	26	75	8	18.3239	0.789142	2.40916	7.77888	158.25	16.3876	0.862002	2.70202	9.53052	129.75	8.4	13.608	4.74605	1.82228	8.40279	130.25	9.76954	5.88708	1.7842	8.86406	121.25
S5	26	87	4.4	10.897	0.863299	1.6245	4.72251	135.25	10.4631	0.91757	1.5851	5.47753	154.25	5.8	10.897	0.762678	1.27396	4.44751	135.25	10.6758	1.29	1.12699	5.3597	131.25
S6	35	80	8.9	12.5181	1.17	1.24	7.53	161.25	13.9178	1.38	1.33	8.33	117.25	8.2	11.7092	1.23215	1.37881	8.06817	197.5	11.5167	1.26641	1.26096	9.46285	160.75
S7	30	71	9.8	32.1593	0.5894	1.95229	8.63786	250	30.2529	0.941995	1.64687	11.8626	166.5	9.5	14.7845	2.87978	1.67961	9.76013	150.2	12.5309	2.88246	2.01825	10.0878	39.25
S8	29	85	7.2	28.8895	0.3443	1.81928	6.20032	186	20.0027	0.352657	1.39366	8.56251	162.75	7.3	25.1274	0.290682	1.89242	8.05612	150.25	17.7145	0.45	1.83398	9.96004	205.5
S9	30	74	8.7	27.6094	2.24312	2.0825	4.48646	165.5	18.4784	3.37803	1.5234	6.94566	130.75	7.1	26.2502	2.24312	2.0825	4.48646	237.5	15.6639	3.46	1.50612	6.92646	67.5
S10	45	84	9	22.3777	2.19274	3.74235	4.05563	157	15.9689	3.22534	3.34801	4.71199	169	8	26.8803	2.7647	3.74948	4.36072	122	16.0901	3.48701	3.27716	4.72833	135
S11	26	85	6.5	27.1557	0.58	4.14	4.28	159.75	26.7017	0.71	3.95	6.64	115.75	9.1	18.4846	0.448065	4.89229	5.69952	136.25	23.904	0.78	4.44991	6.92135	225
S12	28	81	7.5	15.6403	1.41761	2.03584	4.89355	182.5	12.3423	1.46146	1.67685	5.62745	152.75	4.5	14.3177	1.18	2.0488	6.09816	165.25	14.3177	1.39	1.79192	6.31197	132
Abbreviations
W	with ergonomic devices
WO	without ergonomic devices
Acc	acceleration
Dec	deceleration
VAS	visual analog scale
Pitch	head pitch
RMS	root mean square
lb	low back muscles
nf	neck flexor muscles
ne	neck extensor muscles
Dur	duration
